# Supplementary material for: Evaluating the Impact of the COVID-19 Pandemic on New Cancer Diagnoses and Oncology Care in Manitoba
Source: Curr Oncol. 2021 Aug 12;28(4):3081–90. doi: 10.3390/curroncol28040269 (PMC8395519; doi:10.3390/curroncol28040269)
Supplement: Supplementary file 1 [file curroncol-28-00269-s001.zip]

Archive with 1 entries (1 files):
- curroncol-1277345-supplementary.pdf
